# Supplementary material for: Round-the-Clock Adsorption–Degradation of Tetracycline Hydrochloride by Ag/Ni-TiO2
Source: Materials (Basel). 2024 Jun 14;17(12):2930. doi: 10.3390/ma17122930 (PMC11205127; doi:10.3390/ma17122930)
Supplement: Supplementary file 1 [file materials-17-02930-s001.zip]

Archive with 1 entries (1 files):
- materials-3020865-supplementary.pdf
